# Supplementary material for: 5′-Modifications improve potency and efficacy of DNA donors for precision genome editing
Source: eLife. 2021 Oct 19;10:e72216. doi: 10.7554/eLife.72216 (PMC8568340; doi:10.7554/eLife.72216)
Supplement: Figure 6—source data 2. [file elife-72216-fig6-data2.zip]

Archive with 1 entries (1 files):
- Figure 6-source data 2.tif
